# Supplementary material for: Clinical Predictors of Dosimetric Precedence for Deep Inspiratory Breath Hold Radiation Therapy for Breast Cancer
Source: Diagnostics (Basel). 2026 Apr 21;16(8):1236. doi: 10.3390/diagnostics16081236 (PMC13115145; doi:10.3390/diagnostics16081236)
Supplement: Supplementary file 1 [file diagnostics-16-01236-s001.zip]

Archive with 1 entries (1 files):
- Supplementary Tables-DIBH.pdf
